# Supplementary material for: Overexpression of Potato PYL16 Gene in Tobacco Enhances the Transgenic Plant Tolerance to Drought Stress
Source: Int J Mol Sci. 2024 Aug 8;25(16):8644. doi: 10.3390/ijms25168644 (PMC11354512; doi:10.3390/ijms25168644)
Supplement: Supplementary file 1 [file ijms-25-08644-s001.zip]

Archive with 2 entries (2 files):
- Suplementary figures.pdf
- Suplementary tables.pdf
